# Supplementary material for: Implementation of homology based and non-homology based computational methods for the identification and annotation of orphan enzymes: using Mycobacterium tuberculosis H37Rv as a case study
Source: BMC Bioinformatics. 2020 Oct 19;21:466. doi: 10.1186/s12859-020-03794-x (PMC7574302; doi:10.1186/s12859-020-03794-x)
Supplement: Supplementary file 2 — Additional file 2: Supplementary File 1 List of 56 novel enzyme prediction in Mycobacterium tuberculosis H37Rv genome using the method ModEnzA [14]. [file 12859_2020_3794_MOESM2_ESM.xlsx]

## Sheet: Sheet1
Pathway	Actual_M.tb-590.txt	56_modenza.txt	local_holes.txt	high-confidence_local_holes.txt	choke-points.txt	NACount
ec01100-Metabolic-pathways	24.9573	1.25274	0.778127	0.169158	0.304484	0
ec00860-Porphyrin-and-chlorophyll-metabolism	26.9051	0.874964	n.a.	1.31245	2.18741	1
ec01110-Biosynthesis-of-secondary-metabolites	23.3565	1.00338	1.3647	n.a.	0.54588	1
ec00130-Ubiquinone-and-other-terpenoid-quinone-biosynthesis	28.9604	1.85842	3.09737	n.a.	n.a.	2
ec00140-Steroid-hormone-biosynthesis	17.9456	2.2432	8.97278	n.a.	n.a.	2
ec00230-Purine-metabolism	34.3444	2.01923	n.a.	n.a.	3.05944	2
ec00260-Glycine-serine-and-threonine-metabolism	22.3916	0.399766	3.99766	n.a.	n.a.	2
ec00340-Histidine-metabolism	22.8051	0.631041	6.31041	n.a.	n.a.	2
ec00520-Amino-sugar-and-nucleotide-sugar-metabolism	9.6765	0.829675	1.91463	n.a.	n.a.	2
ec00564-Glycerophospholipid-metabolism	24.5563	0.972526	2.91758	n.a.	n.a.	2
ec00710-Carbon-fixation-in-photosynthetic-organisms	43.7145	n.a.	15.6659	5.22198	n.a.	2
ec00920-Sulfur-metabolism	33.4577	3.73134	n.a.	n.a.	7.46269	2
ec01120-Microbial-metabolism-in-diverse-environments	14.4102	1.3724	n.a.	0.207491	n.a.	2
ec00010-Glycolysis-Gluconeogenesis	26.2446	0.911722	n.a.	n.a.	n.a.	3
ec00030-Pentose-phosphate-pathway	27.7899	3.55805	n.a.	n.a.	n.a.	3
ec00052-Galactose-metabolism	7.73644	3.55284	n.a.	n.a.	n.a.	3
ec00062-Fatty-acid-elongation-in-mitochondria	10.2079	3.34629	n.a.	n.a.	n.a.	3
ec00071-Fatty-acid-metabolism	15.6708	2.00311	n.a.	n.a.	n.a.	3
ec00100-Steroid-biosynthesis	18.0706	n.a.	6.95024	n.a.	n.a.	3
ec00120-Primary-bile-acid-biosynthesis	0.733496	0.733496	n.a.	n.a.	n.a.	3
ec00231-Puromycin-biosynthesis	37.6812	n.a.	37.6812	n.a.	n.a.	3
ec00270-Cysteine-and-methionine-metabolism	20.8991	1.84071	n.a.	n.a.	n.a.	3
ec00280-Valine-leucine-and-isoleucine-degradation	41.5077	7.68772	n.a.	n.a.	n.a.	3
ec00281-Geraniol-degradation	6.87078	2.25234	n.a.	n.a.	n.a.	3
ec00290-Valine-leucine-and-isoleucine-biosynthesis	64.3693	n.a.	7.80234	n.a.	n.a.	3
ec00300-Lysine-biosynthesis	41.2792	n.a.	9.00637	n.a.	n.a.	3
ec00310-Lysine-degradation	3.62904	0.2323	n.a.	n.a.	n.a.	3
ec00330-Arginine-and-proline-metabolism	15.1852	3.23577	n.a.	n.a.	n.a.	3
ec00350-Tyrosine-metabolism	1.61296	0.418672	n.a.	n.a.	n.a.	3
ec00360-Phenylalanine-metabolism	2.64892	0.433222	n.a.	n.a.	n.a.	3
ec00362-Benzoate-degradation	7.0513	1.07984	n.a.	n.a.	n.a.	3
ec00380-Tryptophan-metabolism	3.4997	0.517764	n.a.	n.a.	n.a.	3
ec00400-Phenylalanine-tyrosine-and-tryptophan-biosynthesis	46.0929	n.a.	3.05134	n.a.	n.a.	3
ec00450-Selenocompound-metabolism	30.2129	n.a.	6.00257	n.a.	n.a.	3
ec00500-Starch-and-sucrose-metabolism	24.3267	1.00199	n.a.	n.a.	n.a.	3
ec00521-Streptomycin-biosynthesis	25.5119	1.53584	n.a.	n.a.	n.a.	3
ec00522-Biosynthesis-of-12-14-and-16-membered-macrolides	30.8618	30.8618	n.a.	n.a.	n.a.	3
ec00533-Glycosaminoglycan-biosynthesis-keratan-sulfate	14.2544	n.a.	14.2544	n.a.	n.a.	3
ec00540-Lipopolysaccharide-biosynthesis	6.67829	n.a.	6.67829	n.a.	n.a.	3
ec00550-Peptidoglycan-biosynthesis	74.4452	n.a.	n.a.	11.1668	n.a.	3
ec00561-Glycerolipid-metabolism	18.3415	1.64252	n.a.	n.a.	n.a.	3
ec00592-alpha-Linolenic-acid-metabolism	23.1304	n.a.	20.1754	n.a.	n.a.	3
ec00601-Glycosphingolipid-biosynthesis-lacto-and-neolacto-series	18.2105	n.a.	18.2105	n.a.	n.a.	3
ec00620-Pyruvate-metabolism	18.0419	3.10812	n.a.	n.a.	n.a.	3
ec00623-Toluene-degradation	0.976187	0.976187	n.a.	n.a.	n.a.	3
ec00627-Aminobenzoate-degradation	6.92861	2.5378	n.a.	n.a.	n.a.	3
ec00630-Glyoxylate-and-dicarboxylate-metabolism	10.7585	2.09241	n.a.	n.a.	n.a.	3
ec00640-Propanoate-metabolism	29.6605	0.889689	n.a.	n.a.	n.a.	3
ec00650-Butanoate-metabolism	6.99896	1.17884	n.a.	n.a.	n.a.	3
ec00720-Carbon-fixation-pathways-in-prokaryotes	23.4837	2.06239	n.a.	n.a.	n.a.	3
ec00730-Thiamine-metabolism	35.2672	n.a.	5.03817	n.a.	n.a.	3
ec00750-Vitamin-B6-metabolism	8.25036	2.84495	n.a.	n.a.	n.a.	3
ec00910-Nitrogen-metabolism	15.7539	5.10018	n.a.	n.a.	n.a.	3
ec00930-Caprolactam-degradation	10.3725	6.69617	n.a.	n.a.	n.a.	3
ec00950-Isoquinoline-alkaloid-biosynthesis	0.820345	0.463673	n.a.	n.a.	n.a.	3
ec00970-Aminoacyl-tRNA-biosynthesis	66.3366	n.a.	3.9604	n.a.	n.a.	3
ec00982-Drug-metabolism-cytochrome-P450	12.6094	6.87785	n.a.	n.a.	n.a.	3
ec00983-Drug-metabolism-other-enzymes	47.3713	n.a.	14.5758	n.a.	n.a.	3
ec00020-Citrate-cycle-TCA-cycle-	53.8439	n.a.	n.a.	n.a.	n.a.	4
ec00040-Pentose-and-glucuronate-interconversions	0.709462	n.a.	n.a.	n.a.	n.a.	4
ec00051-Fructose-and-mannose-metabolism	6.28841	n.a.	n.a.	n.a.	n.a.	4
ec00053-Ascorbate-and-aldarate-metabolism	0.290102	n.a.	n.a.	n.a.	n.a.	4
ec00061-Fatty-acid-biosynthesis	38.1427	n.a.	n.a.	n.a.	n.a.	4
ec00072-Synthesis-and-degradation-of-ketone-bodies	28.5714	n.a.	n.a.	n.a.	n.a.	4
ec00121-Secondary-bile-acid-biosynthesis	0	n.a.	n.a.	n.a.	n.a.	4
ec00190-Oxidative-phosphorylation	45.9016	n.a.	n.a.	n.a.	n.a.	4
ec00195-Photosynthesis	42.8571	n.a.	n.a.	n.a.	n.a.	4
ec00196-Photosynthesis-antenna-proteins	0	n.a.	n.a.	n.a.	n.a.	4
ec00232-Caffeine-metabolism	5.91312	n.a.	n.a.	n.a.	n.a.	4
ec00240-Pyrimidine-metabolism	28.67	n.a.	n.a.	n.a.	n.a.	4
ec00250-Alanine-aspartate-and-glutamate-metabolism	25.5163	n.a.	n.a.	n.a.	n.a.	4
ec00253-Tetracycline-biosynthesis	9.40938	n.a.	n.a.	n.a.	n.a.	4
ec00311-Penicillin-and-cephalosporin-biosynthesis	7.76699	n.a.	n.a.	n.a.	n.a.	4
ec00312-beta-Lactam-resistance	100	n.a.	n.a.	n.a.	n.a.	4
ec00331-Clavulanic-acid-biosynthesis	0	n.a.	n.a.	n.a.	n.a.	4
ec00351-DDT-degradation	0	n.a.	n.a.	n.a.	n.a.	4
ec00361-Chlorocyclohexane-and-chlorobenzene-degradation	3.91404	n.a.	n.a.	n.a.	n.a.	4
ec00363-Bisphenol-degradation	0	n.a.	n.a.	n.a.	n.a.	4
ec00364-Fluorobenzoate-degradation	0	n.a.	n.a.	n.a.	n.a.	4
ec00401-Novobiocin-biosynthesis	45.8686	n.a.	n.a.	n.a.	n.a.	4
ec00402-Benzoxazinoid-biosynthesis	0	n.a.	n.a.	n.a.	n.a.	4
ec00410-beta-Alanine-metabolism	8.25584	n.a.	n.a.	n.a.	n.a.	4
ec00430-Taurine-and-hypotaurine-metabolism	7.29517	n.a.	n.a.	n.a.	n.a.	4
ec00440-Phosphonate-and-phosphinate-metabolism	0	n.a.	n.a.	n.a.	n.a.	4
ec00460-Cyanoamino-acid-metabolism	3.89164	n.a.	n.a.	n.a.	n.a.	4
ec00471-D-Glutamine-and-D-glutamate-metabolism	22.6904	n.a.	n.a.	n.a.	n.a.	4
ec00472-D-Arginine-and-D-ornithine-metabolism	5.35714	n.a.	n.a.	n.a.	n.a.	4
ec00473-D-Alanine-metabolism	20.8333	n.a.	n.a.	n.a.	n.a.	4
ec00480-Glutathione-metabolism	10.3542	n.a.	n.a.	n.a.	n.a.	4
ec00510-N-Glycan-biosynthesis	3.78641	n.a.	n.a.	n.a.	n.a.	4
ec00511-Other-glycan-degradation	16.2791	n.a.	n.a.	n.a.	n.a.	4
ec00512-Mucin-type-O-Glycan-biosynthesis	0	n.a.	n.a.	n.a.	n.a.	4
ec00513-Various-types-of-N-glycan-biosynthesis	0	n.a.	n.a.	n.a.	n.a.	4
ec00514-Other-types-of-O-glycan-biosynthesis	17.5048	n.a.	n.a.	n.a.	n.a.	4
ec00523-Polyketide-sugar-unit-biosynthesis	27.2326	n.a.	n.a.	n.a.	n.a.	4
ec00524-Butirosin-and-neomycin-biosynthesis	5.41008	n.a.	n.a.	n.a.	n.a.	4
ec00531-Glycosaminoglycan-degradation	0	n.a.	n.a.	n.a.	n.a.	4
ec00532-Glycosaminoglycan-biosynthesis-chondroitin-sulfate	0	n.a.	n.a.	n.a.	n.a.	4
ec00534-Glycosaminoglycan-biosynthesis-heparan-sulfate	0	n.a.	n.a.	n.a.	n.a.	4
ec00562-Inositol-phosphate-metabolism	7.13021	n.a.	n.a.	n.a.	n.a.	4
ec00563-Glycosylphosphatidylinositol-GPI-anchor-biosynthesis	0	n.a.	n.a.	n.a.	n.a.	4
ec00565-Ether-lipid-metabolism	1.64032	n.a.	n.a.	n.a.	n.a.	4
ec00590-Arachidonic-acid-metabolism	1.66131	n.a.	n.a.	n.a.	n.a.	4
ec00591-Linoleic-acid-metabolism	0	n.a.	n.a.	n.a.	n.a.	4
ec00600-Sphingolipid-metabolism	7.2062	n.a.	n.a.	n.a.	n.a.	4
ec00603-Glycosphingolipid-biosynthesis-globo-series	0	n.a.	n.a.	n.a.	n.a.	4
ec00604-Glycosphingolipid-biosynthesis-ganglio-series	0	n.a.	n.a.	n.a.	n.a.	4
ec00621-Dioxin-degradation	26.4966	n.a.	n.a.	n.a.	n.a.	4
ec00622-Xylene-degradation	8.5339	n.a.	n.a.	n.a.	n.a.	4
ec00624-Polycyclic-aromatic-hydrocarbon-degradation	0	n.a.	n.a.	n.a.	n.a.	4
ec00625-Chloroalkane-and-chloroalkene-degradation	13.4181	n.a.	n.a.	n.a.	n.a.	4
ec00626-Naphthalene-degradation	1.87029	n.a.	n.a.	n.a.	n.a.	4
ec00633-Nitrotoluene-degradation	7.1858	n.a.	n.a.	n.a.	n.a.	4
ec00642-Ethylbenzene-degradation	5.9157	n.a.	n.a.	n.a.	n.a.	4
ec00643-Styrene-degradation	3.13123	n.a.	n.a.	n.a.	n.a.	4
ec00660-C5-Branched-dibasic-acid-metabolism	5.75202	n.a.	n.a.	n.a.	n.a.	4
ec00670-One-carbon-pool-by-folate	38.0665	n.a.	n.a.	n.a.	n.a.	4
ec00680-Methane-metabolism	16.78	n.a.	n.a.	n.a.	n.a.	4
ec00740-Riboflavin-metabolism	31.7231	n.a.	n.a.	n.a.	n.a.	4
ec00760-Nicotinate-and-nicotinamide-metabolism	17.3269	n.a.	n.a.	n.a.	n.a.	4
ec00770-Pantothenate-and-CoA-biosynthesis	36.1446	n.a.	n.a.	n.a.	n.a.	4
ec00780-Biotin-metabolism	32.8358	n.a.	n.a.	n.a.	n.a.	4
ec00785-Lipoic-acid-metabolism	57.1429	n.a.	n.a.	n.a.	n.a.	4
ec00790-Folate-biosynthesis	37.7358	n.a.	n.a.	n.a.	n.a.	4
ec00791-Atrazine-degradation	4.8583	n.a.	n.a.	n.a.	n.a.	4
ec00830-Retinol-metabolism	0.85488	n.a.	n.a.	n.a.	n.a.	4
ec00900-Terpenoid-backbone-biosynthesis	34.6895	n.a.	n.a.	n.a.	n.a.	4
ec00901-Indole-alkaloid-biosynthesis	0	n.a.	n.a.	n.a.	n.a.	4
ec00902-Monoterpenoid-biosynthesis	0	n.a.	n.a.	n.a.	n.a.	4
ec00903-Limonene-and-pinene-degradation	1.33873	n.a.	n.a.	n.a.	n.a.	4
ec00904-Diterpenoid-biosynthesis	0	n.a.	n.a.	n.a.	n.a.	4
ec00905-Brassinosteroid-biosynthesis	0	n.a.	n.a.	n.a.	n.a.	4
ec00906-Carotenoid-biosynthesis	0	n.a.	n.a.	n.a.	n.a.	4
ec00908-Zeatin-biosynthesis	4.23453	n.a.	n.a.	n.a.	n.a.	4
ec00909-Sesquiterpenoid-biosynthesis	0	n.a.	n.a.	n.a.	n.a.	4
ec00940-Phenylpropanoid-biosynthesis	0	n.a.	n.a.	n.a.	n.a.	4
ec00941-Flavonoid-biosynthesis	0	n.a.	n.a.	n.a.	n.a.	4
ec00942-Anthocyanin-biosynthesis	0	n.a.	n.a.	n.a.	n.a.	4
ec00943-Isoflavonoid-biosynthesis	0	n.a.	n.a.	n.a.	n.a.	4
ec00944-Flavone-and-flavonol-biosynthesis	0	n.a.	n.a.	n.a.	n.a.	4
ec00945-Stilbenoid-diarylheptanoid-and-gingerol-biosynthesis	0	n.a.	n.a.	n.a.	n.a.	4
ec00960-Tropane-piperidine-and-pyridine-alkaloid-biosynthesis	3.46804	n.a.	n.a.	n.a.	n.a.	4
ec00965-Betalain-biosynthesis	0	n.a.	n.a.	n.a.	n.a.	4
ec00966-Glucosinolate-biosynthesis	3.88899	n.a.	n.a.	n.a.	n.a.	4
ec00980-Metabolism-of-xenobiotics-by-cytochrome-P450	3.09145	n.a.	n.a.	n.a.	n.a.	4
ec00981-Insect-hormone-biosynthesis	0	n.a.	n.a.	n.a.	n.a.	4
ec01040-Biosynthesis-of-unsaturated-fatty-acids	10.32	n.a.	n.a.	n.a.	n.a.	4
ec01051-Biosynthesis-of-ansamycins	50	n.a.	n.a.	n.a.	n.a.	4
ec01053-Biosynthesis-of-siderophore-group-nonribosomal-peptides	7.69231	n.a.	n.a.	n.a.	n.a.	4
ec01055-Biosynthesis-of-vancomycin-group-antibiotics	100	n.a.	n.a.	n.a.	n.a.	4
ec01056-Biosynthesis-of-type-II-polyketide-backbone	0	n.a.	n.a.	n.a.	n.a.	4
ec01057-Biosynthesis-of-type-II-polyketide-products	0	n.a.	n.a.	n.a.	n.a.	4
ec01058-Acridone-alkaloid-biosynthesis	0	n.a.	n.a.	n.a.	n.a.	4
PathwaysMapped	118	43	22	5	5
