# Supplementary material for: Implementation of homology based and non-homology based computational methods for the identification and annotation of orphan enzymes: using Mycobacterium tuberculosis H37Rv as a case study
Source: BMC Bioinformatics. 2020 Oct 19;21:466. doi: 10.1186/s12859-020-03794-x (PMC7574302; doi:10.1186/s12859-020-03794-x)
Supplement: Supplementary file 3 — Additional file 3: Supplementary File 2 List of 76 putative missing enzymes that have either in-degree or out-degree, all of which are known in Mycobacterium tuberculosis H37Rv genome. [file 12859_2020_3794_MOESM3_ESM.xlsx]

## Sheet: Sheet1
Enzyme	Protein ID	E-value	Score	Annotation
1.1.1.178	sp|P9WGQ7|Y1144_MYCTU	6.7e-84	278.1	Uncharacterized
1.1.1.35	sp|P9WGQ7|Y1144_MYCTU	3.9e-74	246.4	Uncharacterized
1.1.1.51	sp|P9WGQ7|Y1144_MYCTU	1e-81	271	Uncharacterized
1.1.1.346	sp|P9WQA5|Y2971_MYCTU	2.9e-87	289.3	Uncharacterized
1.1.1.65	sp|P9WQA7|Y2298_MYCTU	1.5e-23	80.5	Uncharacterized
1.13.12.16	sp|O06179|Y1533_MYCTU	6.3e-44	147.3	Putative
1.14.11.18	sp|P9WI91|Y1501_MYCTU	1.3e-07	27.7	Uncharacterized
1.14.11.38	sp|P9WI89|Y3633_MYCTU	1.2e-12	44.6	Uncharacterized
1.1.99.3	sp|P9WMV7|Y492_MYCTU	0.00013	18.2	Uncharacterized
1.2.1.4	sp|P9WNY1|ALDH_MYCTU	4.7e-64	213.6	Probable
1.3.8.1	sp|P9WQG1|ACDP_MYCTU	2.2e-86	287.6	Probable
1.4.3.4	sp|P9WQ15|AOFH_MYCTU	7.5e-98	325.5	Putative
2.1.1.170	sp|P9WGW9|RSMG_MYCTU	7e-28	94.4	Ribosomal
2.1.1.176	sp|P9WGX3|Y1407_MYCTU	2e-63	211.6	Putative
2.3.1.233	sp|P9WPF3|PKS11_MYCTU	2.9e-92	306.6	Alpha-pyrone
2.3.1.57	sp|P9WQG5|Y2669_MYCTU	3.8e-13	46.8	Uncharacterized
2.4.1.337	sp|P9WMY5|MGTA_MYCTU	3.7e-15	52.7	GDP-mannose-dependent
2.7.7.73	sp|P9WMN7|MOEZ_MYCTU	3.3e-65	217.2	Probable
2.7.7.80	sp|P9WMN7|MOEZ_MYCTU	2.2e-117	389.4	Probable
2.7.8.17	sp|P9WGD1|CPSY_MYCTU	8e-31	103.4	Exopolysaccharide
3.1.2.23	sp|P9WIM3|Y1847_MYCTU	9.9e-11	38.9	Putative estrase (high confidence drug target)
3.1.3.104	sp|P9WMS5|Y3376_MYCTU	4.3e-06	23.2	Phosphatase
3.1.3.18	sp|P9WPI9|Y2232_MYCTU	1.6e-21	74	Uncharacterized
3.1.4.52	sp|P9WM13|Y1354_MYCTU	3.7e-90	300.2	Uncharacterized
3.1.4.54	sp|P9WKP3|Y906_MYCTU	2.1e-60	201.5	Uncharacterized
3.1.5.1	sp|P9WNY7|DGTL1_MYCTU	7.8e-23	77.9	Deoxyguanosinetriphosphate
3.1.8.1	sp|P9WHN9|PHP_MYCTU	2.1e-77	257.6	Phosphotriesterase
3.2.1.68	sp|P9WQ25|GLGX_MYCTU	2.7e-187	621.2	Glycogen
3.4.11.21	sp|P9WHT1|APEB_MYCTU	1e-107	357.9	Probable aminopeptidase
3.4.24.64	sp|P9WHT5|Y2782_MYCTU	3.9e-73	243.8	Uncharacterized
3.4.24.84	sp|P9WHS5|HTPX_MYCTU	1.4e-08	31	Protease
3.6.2.1	sp|P9WML1|YHI2_MYCTU	2.6e-21	73	Uncharacterized
3.6.3.24	sp|P9WQJ5|Y1281_MYCTU	8.4e-113	373.3	Uncharacterized
3.6.3.28	sp|P9WQJ5|Y1281_MYCTU	2.4e-58	195.2	Uncharacterized
3.6.3.55	sp|P9WQJ5|Y1281_MYCTU	2.1e-38	129.3	Uncharacterized
3.6.3.44	sp|O53645|MDREP_MYCTU	1.7e-210	698.9	Multidrug
3.6.3.5	sp|P9WPS7|CTPG_MYCTU	6.6e-140	465.2	Probable
3.6.3.41	sp|P9WQ89|Y2231_MYCTU	1.1e-33	113	Uncharacterized
3.6.4.9	sp|P9WPE7|CH602_MYCTU	3.9e-155	514.9	cahperonin
5.4.99.22	sp|P9WHQ1|Y1711_MYCTU	1.6e-55	186.1	Uncharacterized
5.4.99.23	sp|P9WHQ3|Y1540_MYCTU	2e-69	231.5	Uncharacterized
6.5.1.3	sp|P9WGW5|RTCB_MYCTU	1.8e-151	502.2	RNA-splicing
6.6.1.1	sp|P9WPR3|Y2850_MYCTU	1.5e-128	426.9	Uncharacterized
1.7.1.4	tr|O53674|O53674_MYCTU	1.2e-292	972	Probable nitrite reductase
2.3.1.239	tr|I6XD69|I6XD69_MYCTU	0	3570.9	Polyketide KS
2.3.1.240	tr|I6XD69|I6XD69_MYCTU	0	3570.9	Polyketide KS
2.3.1.94	tr|I6XD69|I6XD69_MYCTU	0	3004.5	Polyketide KS
2.3.1.51	tr|I6YDI9|I6YDI9_MYCTU	9e-25	86	Uncharacterized
2.5.1.49	tr|O53390|O53390_MYCTU	5e-144	478.7	Probable O-acetylhomoserine sulfhydrylase
2.7.7.12	tr|Q79FY3|Q79FY3_MYCTU	7.5e-41	138.9	Probable
3.1.2.6	tr|I6Y4A5|I6Y4A5_MYCTU	3.4e-40	140.5	Possible glyoxalase II
3.2.1.20	tr|O53198|O53198_MYCTU	9.5e-124	412.5	Probable alpha-glucosidase
3.4.11.5	tr|I6Y8X0|I6Y8X0_MYCTU	6.8e-52	175.1	Probable proline iminopeptidase Pip (Prolyl aminopeptidase) (Pap)
3.4.21.105	tr|E2IBS3|E2IBS3_MYCTU	5.4e-31	106.4	Rhomboid
5.1.99.1	tr|L7N6B1|L7N6B1_MYCTU	1.3e-19	69.2	Conserved protein
5.4.2.2	tr|I6Y2G3|I6Y2G3_MYCTU	4e-98	328	Phosphoglucomutase
