# Supplementary material for: Implementation of homology based and non-homology based computational methods for the identification and annotation of orphan enzymes: using Mycobacterium tuberculosis H37Rv as a case study
Source: BMC Bioinformatics. 2020 Oct 19;21:466. doi: 10.1186/s12859-020-03794-x (PMC7574302; doi:10.1186/s12859-020-03794-x)
Supplement: Supplementary file 4 — Additional file 4: Supplementary Table 1 A table showing the mapping of predicted 87 missing enzymes/holes (76 putative local holes, 8 choke points, and 3 high confidence holes) to different pathways using the method FROMP [26]. [file 12859_2020_3794_MOESM4_ESM.xlsx]

## Sheet: Sheet1
1.1.1.103
1.1.1.134
1.1.1.136
1.14.13.5
1.14.13.54
1.14.99.14
1.14.99.4
1.16.1.8
1.3.1.10
1.3.1.22
1.3.1.30
1.3.1.39
1.4.1.16
2.1.1.100
2.1.1.105
2.1.1.108
2.1.1.112
2.1.1.113
2.1.1.123
2.1.1.124
2.1.1.125
2.1.1.126
2.1.1.127
2.1.1.136
2.1.1.139
2.1.1.141
2.1.1.143
2.1.1.145
2.1.1.146
2.1.1.153
2.1.1.16
2.1.1.18
2.1.1.26
2.1.1.38
2.1.1.48
2.1.1.51
2.1.1.52
2.1.1.62
2.1.1.66
2.1.1.67
2.1.1.69
2.1.1.70
2.1.1.77
2.1.1.78
2.1.1.84
2.1.1.87
2.1.1.88
2.1.1.91
2.1.1.92
2.1.1.93
2.1.1.95
2.1.1.98
2.3.1.129
2.4.1.138
2.4.1.149
2.4.1.150
2.4.1.163
2.4.1.164
2.4.1.39
2.5.1.35
2.5.1.51
2.7.7.46
2.8.2.20
2.9.1.1
3.1.1.52
3.1.7.1
3.6.1.10
5.1.1.6
5.4.99.3
6.1.1.18
1.1.1.25
1.3.1.40
2.3.1.49
2.7.1.89
5.5.1.9
2.7.1.14
